# Supplementary material for: A Study on the Effect of Indirect Nitrate Supply on the Nitrogen Fixation Capacity of Soybean Nodules
Source: Plants (Basel). 2024 Dec 21;13(24):3571. doi: 10.3390/plants13243571 (PMC11678621; doi:10.3390/plants13243571)
Supplement: Supplementary file 1 [file plants-13-03571-s001.zip]

Archive with 1 entries (1 files):
- plants-3340488-supplementary.pdf
